# Supplementary material for: Monetary Valuation of Congenital Heart Disease in Indonesia: Economic Modeling Study
Source: JMIR Pediatr Parent. 2025 Nov 19;8:e80696. doi: 10.2196/80696 (PMC12676220; doi:10.2196/80696)
Supplement: Multimedia Appendix 1 [file pediatrics_v8i1e80696_app1.xlsx]

## Sheet: DALY and YLL in rates
Measure	Location	Sex	Age	Cause	Metric	Year	Val	Upper	Lower
DALYs (Disability-Adjusted Life Years)	Indonesia	Male	All ages	Congenital heart anomalies	Rate	2021	313.451	423.163	216.873
DALYs (Disability-Adjusted Life Years)	Indonesia	Female	All ages	Congenital heart anomalies	Rate	2021	185.946	267.125	118.067
DALYs (Disability-Adjusted Life Years)	Indonesia	Both	All ages	Congenital heart anomalies	Rate	2021	250.495	332.458	179.923
DALYs (Disability-Adjusted Life Years)	North Maluku	Male	All ages	Congenital heart anomalies	Rate	2021	616.658	983.187	381.59
DALYs (Disability-Adjusted Life Years)	North Maluku	Female	All ages	Congenital heart anomalies	Rate	2021	396.787	582.209	209.453
DALYs (Disability-Adjusted Life Years)	North Maluku	Both	All ages	Congenital heart anomalies	Rate	2021	509.633	725.764	335.098
DALYs (Disability-Adjusted Life Years)	East Nusa Tenggara	Male	All ages	Congenital heart anomalies	Rate	2021	509.867	744.06	346.23
DALYs (Disability-Adjusted Life Years)	East Nusa Tenggara	Female	All ages	Congenital heart anomalies	Rate	2021	365.503	548.98	219.719
DALYs (Disability-Adjusted Life Years)	East Nusa Tenggara	Both	All ages	Congenital heart anomalies	Rate	2021	437.691	617.23	315.555
DALYs (Disability-Adjusted Life Years)	North Sumatra	Male	All ages	Congenital heart anomalies	Rate	2021	543.707	774.58	374.53
DALYs (Disability-Adjusted Life Years)	North Sumatra	Female	All ages	Congenital heart anomalies	Rate	2021	266.679	395.741	148.736
DALYs (Disability-Adjusted Life Years)	North Sumatra	Both	All ages	Congenital heart anomalies	Rate	2021	405.349	558.811	286.874
DALYs (Disability-Adjusted Life Years)	East Java	Male	All ages	Congenital heart anomalies	Rate	2021	192.961	269.201	130.775
DALYs (Disability-Adjusted Life Years)	East Java	Female	All ages	Congenital heart anomalies	Rate	2021	113.156	176.119	75.2996
DALYs (Disability-Adjusted Life Years)	East Java	Both	All ages	Congenital heart anomalies	Rate	2021	153.054	213.054	108.804
DALYs (Disability-Adjusted Life Years)	Jambi	Male	All ages	Congenital heart anomalies	Rate	2021	258.33	367.447	173.041
DALYs (Disability-Adjusted Life Years)	Jambi	Female	All ages	Congenital heart anomalies	Rate	2021	161.255	266.58	100.8
DALYs (Disability-Adjusted Life Years)	Jambi	Both	All ages	Congenital heart anomalies	Rate	2021	210.88	291.879	148.49
DALYs (Disability-Adjusted Life Years)	Riau	Male	All ages	Congenital heart anomalies	Rate	2021	297.749	438.666	192.719
DALYs (Disability-Adjusted Life Years)	Riau	Female	All ages	Congenital heart anomalies	Rate	2021	151.304	244.759	86.164
DALYs (Disability-Adjusted Life Years)	Riau	Both	All ages	Congenital heart anomalies	Rate	2021	226.466	328.009	147.655
DALYs (Disability-Adjusted Life Years)	North Sulawesi	Male	All ages	Congenital heart anomalies	Rate	2021	407.856	673.567	216.372
DALYs (Disability-Adjusted Life Years)	North Sulawesi	Female	All ages	Congenital heart anomalies	Rate	2021	197.784	304.638	119.835
DALYs (Disability-Adjusted Life Years)	North Sulawesi	Both	All ages	Congenital heart anomalies	Rate	2021	305.504	465.282	177.751
DALYs (Disability-Adjusted Life Years)	Banten	Male	All ages	Congenital heart anomalies	Rate	2021	398.007	599.727	253.179
DALYs (Disability-Adjusted Life Years)	Banten	Female	All ages	Congenital heart anomalies	Rate	2021	203.634	313.433	115.51
DALYs (Disability-Adjusted Life Years)	Banten	Both	All ages	Congenital heart anomalies	Rate	2021	302.819	439.647	201.427
DALYs (Disability-Adjusted Life Years)	South Sulawesi	Male	All ages	Congenital heart anomalies	Rate	2021	348.108	511.71	217.891
DALYs (Disability-Adjusted Life Years)	South Sulawesi	Female	All ages	Congenital heart anomalies	Rate	2021	189.44	309.077	116.536
DALYs (Disability-Adjusted Life Years)	South Sulawesi	Both	All ages	Congenital heart anomalies	Rate	2021	268.185	389.122	178.846
DALYs (Disability-Adjusted Life Years)	Central Java	Male	All ages	Congenital heart anomalies	Rate	2021	200.948	291.59	128.496
DALYs (Disability-Adjusted Life Years)	Central Java	Female	All ages	Congenital heart anomalies	Rate	2021	120.837	202.009	76.8257
DALYs (Disability-Adjusted Life Years)	Central Java	Both	All ages	Congenital heart anomalies	Rate	2021	161.147	234.464	113.612
DALYs (Disability-Adjusted Life Years)	Aceh	Male	All ages	Congenital heart anomalies	Rate	2021	375.802	547.672	257.33
DALYs (Disability-Adjusted Life Years)	Aceh	Female	All ages	Congenital heart anomalies	Rate	2021	171.906	265.082	104.983
DALYs (Disability-Adjusted Life Years)	Aceh	Both	All ages	Congenital heart anomalies	Rate	2021	274.219	373.527	195.988
DALYs (Disability-Adjusted Life Years)	Gorontalo	Male	All ages	Congenital heart anomalies	Rate	2021	571.846	843.236	351.887
DALYs (Disability-Adjusted Life Years)	Gorontalo	Female	All ages	Congenital heart anomalies	Rate	2021	425.441	647.199	226.581
DALYs (Disability-Adjusted Life Years)	Gorontalo	Both	All ages	Congenital heart anomalies	Rate	2021	499.796	691.9	328.493
DALYs (Disability-Adjusted Life Years)	Central Sulawesi	Male	All ages	Congenital heart anomalies	Rate	2021	530.164	785.698	335.321
DALYs (Disability-Adjusted Life Years)	Central Sulawesi	Female	All ages	Congenital heart anomalies	Rate	2021	297.316	447.824	170.512
DALYs (Disability-Adjusted Life Years)	Central Sulawesi	Both	All ages	Congenital heart anomalies	Rate	2021	417.28	594.636	278.949
DALYs (Disability-Adjusted Life Years)	Southeast Sulawesi	Male	All ages	Congenital heart anomalies	Rate	2021	662.033	920.4	419.904
DALYs (Disability-Adjusted Life Years)	Southeast Sulawesi	Female	All ages	Congenital heart anomalies	Rate	2021	347.23	518.681	188.456
DALYs (Disability-Adjusted Life Years)	Southeast Sulawesi	Both	All ages	Congenital heart anomalies	Rate	2021	507.165	686.219	349.74
DALYs (Disability-Adjusted Life Years)	West Java	Male	All ages	Congenital heart anomalies	Rate	2021	300.641	416.247	207.117
DALYs (Disability-Adjusted Life Years)	West Java	Female	All ages	Congenital heart anomalies	Rate	2021	194.432	299.909	123.942
DALYs (Disability-Adjusted Life Years)	West Java	Both	All ages	Congenital heart anomalies	Rate	2021	248.362	336.111	177.575
DALYs (Disability-Adjusted Life Years)	Bengkulu	Male	All ages	Congenital heart anomalies	Rate	2021	325.062	472.863	221.304
DALYs (Disability-Adjusted Life Years)	Bengkulu	Female	All ages	Congenital heart anomalies	Rate	2021	182.116	277.883	113.907
DALYs (Disability-Adjusted Life Years)	Bengkulu	Both	All ages	Congenital heart anomalies	Rate	2021	255.502	356.055	181.363
DALYs (Disability-Adjusted Life Years)	West Nusa Tenggara	Male	All ages	Congenital heart anomalies	Rate	2021	373.271	532.02	257.513
DALYs (Disability-Adjusted Life Years)	West Nusa Tenggara	Female	All ages	Congenital heart anomalies	Rate	2021	245.969	363.389	152.334
DALYs (Disability-Adjusted Life Years)	West Nusa Tenggara	Both	All ages	Congenital heart anomalies	Rate	2021	309.661	422.966	224.071
DALYs (Disability-Adjusted Life Years)	Bangka-Belitung Islands	Male	All ages	Congenital heart anomalies	Rate	2021	391.94	569.589	276.049
DALYs (Disability-Adjusted Life Years)	Bangka-Belitung Islands	Female	All ages	Congenital heart anomalies	Rate	2021	242.664	373.741	143.112
DALYs (Disability-Adjusted Life Years)	Bangka-Belitung Islands	Both	All ages	Congenital heart anomalies	Rate	2021	319.555	444.333	225.269
DALYs (Disability-Adjusted Life Years)	West Kalimantan	Male	All ages	Congenital heart anomalies	Rate	2021	223.031	371.198	140.641
DALYs (Disability-Adjusted Life Years)	West Kalimantan	Female	All ages	Congenital heart anomalies	Rate	2021	211.882	353.677	128.026
DALYs (Disability-Adjusted Life Years)	West Kalimantan	Both	All ages	Congenital heart anomalies	Rate	2021	217.626	327.067	151.578
DALYs (Disability-Adjusted Life Years)	Maluku	Male	All ages	Congenital heart anomalies	Rate	2021	504.662	715.851	323.208
DALYs (Disability-Adjusted Life Years)	Maluku	Female	All ages	Congenital heart anomalies	Rate	2021	390.705	590.722	211.216
DALYs (Disability-Adjusted Life Years)	Maluku	Both	All ages	Congenital heart anomalies	Rate	2021	448.421	613.472	303.244
DALYs (Disability-Adjusted Life Years)	Riau Islands	Male	All ages	Congenital heart anomalies	Rate	2021	331.082	480.219	210.091
DALYs (Disability-Adjusted Life Years)	Riau Islands	Female	All ages	Congenital heart anomalies	Rate	2021	107.738	208.012	62.0705
DALYs (Disability-Adjusted Life Years)	Riau Islands	Both	All ages	Congenital heart anomalies	Rate	2021	222.025	315.797	153.754
DALYs (Disability-Adjusted Life Years)	West Papua	Male	All ages	Congenital heart anomalies	Rate	2021	412.621	596.361	271.703
DALYs (Disability-Adjusted Life Years)	West Papua	Female	All ages	Congenital heart anomalies	Rate	2021	297.617	437.751	157.87
DALYs (Disability-Adjusted Life Years)	West Papua	Both	All ages	Congenital heart anomalies	Rate	2021	358.363	495.807	234.998
DALYs (Disability-Adjusted Life Years)	Central Kalimantan	Male	All ages	Congenital heart anomalies	Rate	2021	337.042	478.818	215.207
DALYs (Disability-Adjusted Life Years)	Central Kalimantan	Female	All ages	Congenital heart anomalies	Rate	2021	293.038	458.924	131.909
DALYs (Disability-Adjusted Life Years)	Central Kalimantan	Both	All ages	Congenital heart anomalies	Rate	2021	315.93	440.268	187.545
DALYs (Disability-Adjusted Life Years)	Bali	Male	All ages	Congenital heart anomalies	Rate	2021	184.189	273.262	122.664
DALYs (Disability-Adjusted Life Years)	Bali	Female	All ages	Congenital heart anomalies	Rate	2021	146.969	216.086	94.2408
DALYs (Disability-Adjusted Life Years)	Bali	Both	All ages	Congenital heart anomalies	Rate	2021	165.729	232.872	114.914
DALYs (Disability-Adjusted Life Years)	Papua	Male	All ages	Congenital heart anomalies	Rate	2021	753.48	1034.38	481.069
DALYs (Disability-Adjusted Life Years)	Papua	Female	All ages	Congenital heart anomalies	Rate	2021	440.583	660.103	214.751
DALYs (Disability-Adjusted Life Years)	Papua	Both	All ages	Congenital heart anomalies	Rate	2021	607.131	811.959	383.58
DALYs (Disability-Adjusted Life Years)	South Sumatra	Male	All ages	Congenital heart anomalies	Rate	2021	414.179	609.96	268.845
DALYs (Disability-Adjusted Life Years)	South Sumatra	Female	All ages	Congenital heart anomalies	Rate	2021	234.605	341.861	133.436
DALYs (Disability-Adjusted Life Years)	South Sumatra	Both	All ages	Congenital heart anomalies	Rate	2021	326.275	456.497	217.301
DALYs (Disability-Adjusted Life Years)	Yogyakarta	Male	All ages	Congenital heart anomalies	Rate	2021	110.137	216.445	66.1455
DALYs (Disability-Adjusted Life Years)	Yogyakarta	Female	All ages	Congenital heart anomalies	Rate	2021	60.4945	118.633	38.9965
DALYs (Disability-Adjusted Life Years)	Yogyakarta	Both	All ages	Congenital heart anomalies	Rate	2021	85.1285	138.709	56.2549
DALYs (Disability-Adjusted Life Years)	West Sulawesi	Male	All ages	Congenital heart anomalies	Rate	2021	706.708	1002.67	459.181
DALYs (Disability-Adjusted Life Years)	West Sulawesi	Female	All ages	Congenital heart anomalies	Rate	2021	479.735	763.49	255.683
DALYs (Disability-Adjusted Life Years)	West Sulawesi	Both	All ages	Congenital heart anomalies	Rate	2021	595.201	837.817	389.807
DALYs (Disability-Adjusted Life Years)	West Sumatra	Male	All ages	Congenital heart anomalies	Rate	2021	226.83	335.699	151.282
DALYs (Disability-Adjusted Life Years)	West Sumatra	Female	All ages	Congenital heart anomalies	Rate	2021	184.328	307.886	102.61
DALYs (Disability-Adjusted Life Years)	West Sumatra	Both	All ages	Congenital heart anomalies	Rate	2021	205.729	303.941	141.318
DALYs (Disability-Adjusted Life Years)	South Kalimantan	Male	All ages	Congenital heart anomalies	Rate	2021	402.99	541.689	277.251
DALYs (Disability-Adjusted Life Years)	South Kalimantan	Female	All ages	Congenital heart anomalies	Rate	2021	250.153	354.763	132.465
DALYs (Disability-Adjusted Life Years)	South Kalimantan	Both	All ages	Congenital heart anomalies	Rate	2021	327.601	425.616	227.054
DALYs (Disability-Adjusted Life Years)	North Kalimantan	Male	All ages	Congenital heart anomalies	Rate	2021	472.916	742.574	275.895
DALYs (Disability-Adjusted Life Years)	North Kalimantan	Female	All ages	Congenital heart anomalies	Rate	2021	288.179	483.157	119.907
DALYs (Disability-Adjusted Life Years)	North Kalimantan	Both	All ages	Congenital heart anomalies	Rate	2021	385.923	577.677	247.603
DALYs (Disability-Adjusted Life Years)	Jakarta	Male	All ages	Congenital heart anomalies	Rate	2021	177.004	268.035	116.45
DALYs (Disability-Adjusted Life Years)	Jakarta	Female	All ages	Congenital heart anomalies	Rate	2021	97.4953	164.313	56.2933
DALYs (Disability-Adjusted Life Years)	Jakarta	Both	All ages	Congenital heart anomalies	Rate	2021	137.713	208.735	95.2075
DALYs (Disability-Adjusted Life Years)	East Kalimantan	Male	All ages	Congenital heart anomalies	Rate	2021	253.896	384.377	166.726
DALYs (Disability-Adjusted Life Years)	East Kalimantan	Female	All ages	Congenital heart anomalies	Rate	2021	164.063	258.918	87.3871
DALYs (Disability-Adjusted Life Years)	East Kalimantan	Both	All ages	Congenital heart anomalies	Rate	2021	210.968	307.889	139.513
DALYs (Disability-Adjusted Life Years)	Lampung	Male	All ages	Congenital heart anomalies	Rate	2021	333.91	469.388	230.002
DALYs (Disability-Adjusted Life Years)	Lampung	Female	All ages	Congenital heart anomalies	Rate	2021	173.33	265.905	110.645
DALYs (Disability-Adjusted Life Years)	Lampung	Both	All ages	Congenital heart anomalies	Rate	2021	255.781	346.398	188.772
YLLs (Years of Life Lost)	Jambi	Male	All ages	Congenital heart anomalies	Rate	2021	247.378	359.979	161.594
YLLs (Years of Life Lost)	Jambi	Female	All ages	Congenital heart anomalies	Rate	2021	151.565	253.784	91.7373
YLLs (Years of Life Lost)	Jambi	Both	All ages	Congenital heart anomalies	Rate	2021	200.545	281.512	139.905
YLLs (Years of Life Lost)	South Sumatra	Male	All ages	Congenital heart anomalies	Rate	2021	403.451	595.292	257.254
YLLs (Years of Life Lost)	South Sumatra	Female	All ages	Congenital heart anomalies	Rate	2021	224.853	331.461	127.176
YLLs (Years of Life Lost)	South Sumatra	Both	All ages	Congenital heart anomalies	Rate	2021	316.025	443.822	207.702
YLLs (Years of Life Lost)	Central Kalimantan	Male	All ages	Congenital heart anomalies	Rate	2021	326.134	469.598	204.213
YLLs (Years of Life Lost)	Central Kalimantan	Female	All ages	Congenital heart anomalies	Rate	2021	282.523	448.119	122.577
YLLs (Years of Life Lost)	Central Kalimantan	Both	All ages	Congenital heart anomalies	Rate	2021	305.21	429.524	178.101
YLLs (Years of Life Lost)	Bengkulu	Male	All ages	Congenital heart anomalies	Rate	2021	314.781	463.113	213.022
YLLs (Years of Life Lost)	Bengkulu	Female	All ages	Congenital heart anomalies	Rate	2021	172.23	268.999	103.341
YLLs (Years of Life Lost)	Bengkulu	Both	All ages	Congenital heart anomalies	Rate	2021	245.413	346.816	170.494
YLLs (Years of Life Lost)	Bangka-Belitung Islands	Male	All ages	Congenital heart anomalies	Rate	2021	381.095	558.566	264.731
YLLs (Years of Life Lost)	Bangka-Belitung Islands	Female	All ages	Congenital heart anomalies	Rate	2021	232.721	365.627	134.055
YLLs (Years of Life Lost)	Bangka-Belitung Islands	Both	All ages	Congenital heart anomalies	Rate	2021	309.148	437.654	216.232
YLLs (Years of Life Lost)	Riau Islands	Male	All ages	Congenital heart anomalies	Rate	2021	319.166	468.215	198.082
YLLs (Years of Life Lost)	Riau Islands	Female	All ages	Congenital heart anomalies	Rate	2021	97.4368	196.9	51.3846
YLLs (Years of Life Lost)	Riau Islands	Both	All ages	Congenital heart anomalies	Rate	2021	210.897	303.109	144.02
YLLs (Years of Life Lost)	Lampung	Male	All ages	Congenital heart anomalies	Rate	2021	323.083	458.723	218.838
YLLs (Years of Life Lost)	Lampung	Female	All ages	Congenital heart anomalies	Rate	2021	163.659	259.448	101.99
YLLs (Years of Life Lost)	Lampung	Both	All ages	Congenital heart anomalies	Rate	2021	245.517	335.978	177.989
YLLs (Years of Life Lost)	North Sulawesi	Male	All ages	Congenital heart anomalies	Rate	2021	396.693	663.474	208.324
YLLs (Years of Life Lost)	North Sulawesi	Female	All ages	Congenital heart anomalies	Rate	2021	187.658	292.494	109.753
YLLs (Years of Life Lost)	North Sulawesi	Both	All ages	Congenital heart anomalies	Rate	2021	294.846	456.341	168.933
YLLs (Years of Life Lost)	Central Java	Male	All ages	Congenital heart anomalies	Rate	2021	190.159	279.291	117.355
YLLs (Years of Life Lost)	Central Java	Female	All ages	Congenital heart anomalies	Rate	2021	111.11	193.955	68.5523
YLLs (Years of Life Lost)	Central Java	Both	All ages	Congenital heart anomalies	Rate	2021	150.886	224.062	100.967
YLLs (Years of Life Lost)	South Kalimantan	Male	All ages	Congenital heart anomalies	Rate	2021	392.282	534.221	266.343
YLLs (Years of Life Lost)	South Kalimantan	Female	All ages	Congenital heart anomalies	Rate	2021	240.62	347.47	124.461
YLLs (Years of Life Lost)	South Kalimantan	Both	All ages	Congenital heart anomalies	Rate	2021	317.473	416.002	216.858
YLLs (Years of Life Lost)	East Kalimantan	Male	All ages	Congenital heart anomalies	Rate	2021	242.929	372.259	156.804
YLLs (Years of Life Lost)	East Kalimantan	Female	All ages	Congenital heart anomalies	Rate	2021	153.854	247.067	77.7209
YLLs (Years of Life Lost)	East Kalimantan	Both	All ages	Congenital heart anomalies	Rate	2021	200.364	295.143	129.542
YLLs (Years of Life Lost)	Central Sulawesi	Male	All ages	Congenital heart anomalies	Rate	2021	518.998	771.697	322.256
YLLs (Years of Life Lost)	Central Sulawesi	Female	All ages	Congenital heart anomalies	Rate	2021	287.366	438.924	162.18
YLLs (Years of Life Lost)	Central Sulawesi	Both	All ages	Congenital heart anomalies	Rate	2021	406.704	581.852	266.904
YLLs (Years of Life Lost)	West Nusa Tenggara	Male	All ages	Congenital heart anomalies	Rate	2021	362.654	519.833	243.922
YLLs (Years of Life Lost)	West Nusa Tenggara	Female	All ages	Congenital heart anomalies	Rate	2021	236.108	354.778	143.06
YLLs (Years of Life Lost)	West Nusa Tenggara	Both	All ages	Congenital heart anomalies	Rate	2021	299.422	413.091	213.566
YLLs (Years of Life Lost)	Southeast Sulawesi	Male	All ages	Congenital heart anomalies	Rate	2021	651.133	908.041	409.884
YLLs (Years of Life Lost)	Southeast Sulawesi	Female	All ages	Congenital heart anomalies	Rate	2021	337.063	508.328	179.178
YLLs (Years of Life Lost)	Southeast Sulawesi	Both	All ages	Congenital heart anomalies	Rate	2021	496.626	675.046	338.194
YLLs (Years of Life Lost)	West Papua	Male	All ages	Congenital heart anomalies	Rate	2021	401.607	585.837	258.332
YLLs (Years of Life Lost)	West Papua	Female	All ages	Congenital heart anomalies	Rate	2021	287.323	430.935	149.06
YLLs (Years of Life Lost)	West Papua	Both	All ages	Congenital heart anomalies	Rate	2021	347.689	482.633	223.992
YLLs (Years of Life Lost)	South Sulawesi	Male	All ages	Congenital heart anomalies	Rate	2021	337.231	500.366	205.867
YLLs (Years of Life Lost)	South Sulawesi	Female	All ages	Congenital heart anomalies	Rate	2021	179.215	301.66	106.399
YLLs (Years of Life Lost)	South Sulawesi	Both	All ages	Congenital heart anomalies	Rate	2021	257.637	379.075	168.033
YLLs (Years of Life Lost)	North Kalimantan	Male	All ages	Congenital heart anomalies	Rate	2021	462.045	731.863	266.73
YLLs (Years of Life Lost)	North Kalimantan	Female	All ages	Congenital heart anomalies	Rate	2021	278.543	473.558	112.017
YLLs (Years of Life Lost)	North Kalimantan	Both	All ages	Congenital heart anomalies	Rate	2021	375.633	567.222	238.678
YLLs (Years of Life Lost)	Jakarta	Male	All ages	Congenital heart anomalies	Rate	2021	166.607	259.333	105.775
YLLs (Years of Life Lost)	Jakarta	Female	All ages	Congenital heart anomalies	Rate	2021	87.8801	152.947	47.0809
YLLs (Years of Life Lost)	Jakarta	Both	All ages	Congenital heart anomalies	Rate	2021	127.702	198.104	85.8507
YLLs (Years of Life Lost)	West Java	Male	All ages	Congenital heart anomalies	Rate	2021	290.069	407.04	193.983
YLLs (Years of Life Lost)	West Java	Female	All ages	Congenital heart anomalies	Rate	2021	184.489	289.394	113.962
YLLs (Years of Life Lost)	West Java	Both	All ages	Congenital heart anomalies	Rate	2021	238.099	321.447	167.353
YLLs (Years of Life Lost)	Yogyakarta	Male	All ages	Congenital heart anomalies	Rate	2021	99.2958	208.494	57.2706
YLLs (Years of Life Lost)	Yogyakarta	Female	All ages	Congenital heart anomalies	Rate	2021	50.4849	106.58	30.5962
YLLs (Years of Life Lost)	Yogyakarta	Both	All ages	Congenital heart anomalies	Rate	2021	74.7062	126.075	46.4767
YLLs (Years of Life Lost)	East Java	Male	All ages	Congenital heart anomalies	Rate	2021	182.303	259.174	120.419
YLLs (Years of Life Lost)	East Java	Female	All ages	Congenital heart anomalies	Rate	2021	103.976	164.083	67.2244
YLLs (Years of Life Lost)	East Java	Both	All ages	Congenital heart anomalies	Rate	2021	143.135	204.081	98.875
YLLs (Years of Life Lost)	East Nusa Tenggara	Male	All ages	Congenital heart anomalies	Rate	2021	498.596	733.617	331.626
YLLs (Years of Life Lost)	East Nusa Tenggara	Female	All ages	Congenital heart anomalies	Rate	2021	354.814	539.836	210.479
YLLs (Years of Life Lost)	East Nusa Tenggara	Both	All ages	Congenital heart anomalies	Rate	2021	426.711	605.458	304.42
YLLs (Years of Life Lost)	North Maluku	Male	All ages	Congenital heart anomalies	Rate	2021	605.919	970.608	369.094
YLLs (Years of Life Lost)	North Maluku	Female	All ages	Congenital heart anomalies	Rate	2021	386.538	570.589	197.987
YLLs (Years of Life Lost)	North Maluku	Both	All ages	Congenital heart anomalies	Rate	2021	499.133	718.453	323.915
YLLs (Years of Life Lost)	Banten	Male	All ages	Congenital heart anomalies	Rate	2021	387.239	586.131	240.742
YLLs (Years of Life Lost)	Banten	Female	All ages	Congenital heart anomalies	Rate	2021	194.022	304.688	109.171
YLLs (Years of Life Lost)	Banten	Both	All ages	Congenital heart anomalies	Rate	2021	292.617	430.724	192.905
YLLs (Years of Life Lost)	Bali	Male	All ages	Congenital heart anomalies	Rate	2021	173.148	262.221	111.344
YLLs (Years of Life Lost)	Bali	Female	All ages	Congenital heart anomalies	Rate	2021	137.163	207.058	86.3081
YLLs (Years of Life Lost)	Bali	Both	All ages	Congenital heart anomalies	Rate	2021	155.301	226.016	105.963
YLLs (Years of Life Lost)	West Kalimantan	Male	All ages	Congenital heart anomalies	Rate	2021	212.523	360.948	129.541
YLLs (Years of Life Lost)	West Kalimantan	Female	All ages	Congenital heart anomalies	Rate	2021	201.694	343.314	118.095
YLLs (Years of Life Lost)	West Kalimantan	Both	All ages	Congenital heart anomalies	Rate	2021	207.273	315.333	142.779
YLLs (Years of Life Lost)	Gorontalo	Male	All ages	Congenital heart anomalies	Rate	2021	561.096	829.89	340.809
YLLs (Years of Life Lost)	Gorontalo	Female	All ages	Congenital heart anomalies	Rate	2021	415.232	634.416	218.308
YLLs (Years of Life Lost)	Gorontalo	Both	All ages	Congenital heart anomalies	Rate	2021	489.313	680.423	319.754
YLLs (Years of Life Lost)	Riau	Male	All ages	Congenital heart anomalies	Rate	2021	286.793	429.127	180.327
YLLs (Years of Life Lost)	Riau	Female	All ages	Congenital heart anomalies	Rate	2021	141.206	235.479	77.0613
YLLs (Years of Life Lost)	Riau	Both	All ages	Congenital heart anomalies	Rate	2021	215.927	317.785	137.738
YLLs (Years of Life Lost)	North Sumatra	Male	All ages	Congenital heart anomalies	Rate	2021	532.24	760.185	363.056
YLLs (Years of Life Lost)	North Sumatra	Female	All ages	Congenital heart anomalies	Rate	2021	256.243	385.37	140.01
YLLs (Years of Life Lost)	North Sumatra	Both	All ages	Congenital heart anomalies	Rate	2021	394.396	549.174	277.324
YLLs (Years of Life Lost)	Aceh	Male	All ages	Congenital heart anomalies	Rate	2021	365.256	539.552	247.592
YLLs (Years of Life Lost)	Aceh	Female	All ages	Congenital heart anomalies	Rate	2021	162.219	255.985	97.7867
YLLs (Years of Life Lost)	Aceh	Both	All ages	Congenital heart anomalies	Rate	2021	264.101	364.949	188.047
YLLs (Years of Life Lost)	Indonesia	Male	All ages	Congenital heart anomalies	Rate	2021	302.637	411.553	204.749
YLLs (Years of Life Lost)	Indonesia	Female	All ages	Congenital heart anomalies	Rate	2021	176.096	257.241	109.048
YLLs (Years of Life Lost)	Indonesia	Both	All ages	Congenital heart anomalies	Rate	2021	240.156	324.378	169.81
YLLs (Years of Life Lost)	West Sulawesi	Male	All ages	Congenital heart anomalies	Rate	2021	696.033	992.916	450.665
YLLs (Years of Life Lost)	West Sulawesi	Female	All ages	Congenital heart anomalies	Rate	2021	469.169	752.603	247.908
YLLs (Years of Life Lost)	West Sulawesi	Both	All ages	Congenital heart anomalies	Rate	2021	584.579	824.122	380.659
YLLs (Years of Life Lost)	Papua	Male	All ages	Congenital heart anomalies	Rate	2021	741.256	1020.5	470.392
YLLs (Years of Life Lost)	Papua	Female	All ages	Congenital heart anomalies	Rate	2021	429.233	650.159	205.642
YLLs (Years of Life Lost)	Papua	Both	All ages	Congenital heart anomalies	Rate	2021	595.316	803.812	372.772
YLLs (Years of Life Lost)	West Sumatra	Male	All ages	Congenital heart anomalies	Rate	2021	215.645	324.921	139.594
YLLs (Years of Life Lost)	West Sumatra	Female	All ages	Congenital heart anomalies	Rate	2021	174.232	297.91	94.4763
YLLs (Years of Life Lost)	West Sumatra	Both	All ages	Congenital heart anomalies	Rate	2021	195.084	291.557	131.048
YLLs (Years of Life Lost)	Maluku	Male	All ages	Congenital heart anomalies	Rate	2021	493.495	705.137	311.466
YLLs (Years of Life Lost)	Maluku	Female	All ages	Congenital heart anomalies	Rate	2021	380.207	581.339	202.394
YLLs (Years of Life Lost)	Maluku	Both	All ages	Congenital heart anomalies	Rate	2021	437.584	598.997	293.242

## Sheet: Population
Measure_ID	Measure_name	Location_ID	Location_name	Sex_ID	Sex_name	Age_ID	Age_name	Metric_ID	Metric_name	Year	Val	Upper	Lower
44	Population	11	Indonesia	1	Male	22	All ages	1	Number	2021	1.41199e+08	1.51928e+08	1.30066e+08
44	Population	11	Indonesia	2	Female	22	All ages	1	Number	2021	1.37716e+08	1.48181e+08	1.26857e+08
44	Population	11	Indonesia	3	Both	22	All ages	1	Number	2021	2.78914e+08	3.00109e+08	2.56923e+08
44	Population	4711	West Sumatra	1	Male	22	All ages	1	Number	2021	2.89942e+06	3.23004e+06	2.58555e+06
44	Population	4711	West Sumatra	2	Female	22	All ages	1	Number	2021	2.85886e+06	3.18536e+06	2.54984e+06
44	Population	4711	West Sumatra	3	Both	22	All ages	1	Number	2021	5.75828e+06	6.41558e+06	5.13539e+06
44	Population	4709	Aceh	1	Male	22	All ages	1	Number	2021	2.67517e+06	2.96139e+06	2.37445e+06
44	Population	4709	Aceh	2	Female	22	All ages	1	Number	2021	2.65609e+06	2.94093e+06	2.35862e+06
44	Population	4709	Aceh	3	Both	22	All ages	1	Number	2021	5.33125e+06	5.90233e+06	4.73308e+06
44	Population	4712	Riau	1	Male	22	All ages	1	Number	2021	3.30812e+06	3.67372e+06	2.9462e+06
44	Population	4712	Riau	2	Female	22	All ages	1	Number	2021	3.13743e+06	3.48444e+06	2.79396e+06
44	Population	4712	Riau	3	Both	22	All ages	1	Number	2021	6.44554e+06	7.15817e+06	5.74016e+06
44	Population	4710	North Sumatra	1	Male	22	All ages	1	Number	2021	7.61872e+06	8.40513e+06	6.82982e+06
44	Population	4710	North Sumatra	2	Female	22	All ages	1	Number	2021	7.60164e+06	8.38533e+06	6.81521e+06
44	Population	4710	North Sumatra	3	Both	22	All ages	1	Number	2021	1.52204e+07	1.67905e+07	1.3645e+07
44	Population	4715	Bengkulu	1	Male	22	All ages	1	Number	2021	1.06146e+06	1.1754e+06	949020
44	Population	4715	Bengkulu	2	Female	22	All ages	1	Number	2021	1.00612e+06	1.1144e+06	899538
44	Population	4715	Bengkulu	3	Both	22	All ages	1	Number	2021	2.06758e+06	2.2898e+06	1.84856e+06
44	Population	4713	Jambi	1	Male	22	All ages	1	Number	2021	1.8449e+06	2.0458e+06	1.63953e+06
44	Population	4713	Jambi	2	Female	22	All ages	1	Number	2021	1.76402e+06	1.95584e+06	1.56786e+06
44	Population	4713	Jambi	3	Both	22	All ages	1	Number	2021	3.60892e+06	4.00165e+06	3.20739e+06
44	Population	4716	Lampung	1	Male	22	All ages	1	Number	2021	4.77239e+06	5.27144e+06	4.24896e+06
44	Population	4716	Lampung	2	Female	22	All ages	1	Number	2021	4.52223e+06	4.99553e+06	4.02656e+06
44	Population	4716	Lampung	3	Both	22	All ages	1	Number	2021	9.29462e+06	1.0267e+07	8.2755e+06
44	Population	4714	South Sumatra	1	Male	22	All ages	1	Number	2021	4.39169e+06	4.88881e+06	3.94725e+06
44	Population	4714	South Sumatra	2	Female	22	All ages	1	Number	2021	4.21127e+06	4.68824e+06	3.78527e+06
44	Population	4714	South Sumatra	3	Both	22	All ages	1	Number	2021	8.60295e+06	9.57705e+06	7.73253e+06
44	Population	4719	North Kalimantan	1	Male	22	All ages	1	Number	2021	383755	423142	342844
44	Population	4719	North Kalimantan	2	Female	22	All ages	1	Number	2021	341546	376583	305161
44	Population	4719	North Kalimantan	3	Both	22	All ages	1	Number	2021	725301	799722	648023
44	Population	4717	Bangka-Belitung Islands	1	Male	22	All ages	1	Number	2021	775424	857189	691139
44	Population	4717	Bangka-Belitung Islands	2	Female	22	All ages	1	Number	2021	729984	807116	650692
44	Population	4717	Bangka-Belitung Islands	3	Both	22	All ages	1	Number	2021	1.50541e+06	1.66424e+06	1.34183e+06
44	Population	4720	Jakarta	1	Male	22	All ages	1	Number	2021	5.43182e+06	5.98151e+06	4.86598e+06
44	Population	4720	Jakarta	2	Female	22	All ages	1	Number	2021	5.30669e+06	5.84319e+06	4.75311e+06
44	Population	4720	Jakarta	3	Both	22	All ages	1	Number	2021	1.07385e+07	1.18247e+07	9.61908e+06
44	Population	4718	Riau Islands	1	Male	22	All ages	1	Number	2021	1.16749e+06	1.29269e+06	1.0421e+06
44	Population	4718	Riau Islands	2	Female	22	All ages	1	Number	2021	1.11406e+06	1.23359e+06	994340
44	Population	4718	Riau Islands	3	Both	22	All ages	1	Number	2021	2.28156e+06	2.52629e+06	2.03644e+06
44	Population	4721	West Java	1	Male	22	All ages	1	Number	2021	2.52918e+07	2.79148e+07	2.28171e+07
44	Population	4721	West Java	2	Female	22	All ages	1	Number	2021	2.45178e+07	2.70599e+07	2.21169e+07
44	Population	4721	West Java	3	Both	22	All ages	1	Number	2021	4.98095e+07	5.49748e+07	4.49327e+07
44	Population	4725	Banten	1	Male	22	All ages	1	Number	2021	6.19922e+06	6.84408e+06	5.52044e+06
44	Population	4725	Banten	2	Female	22	All ages	1	Number	2021	5.9494e+06	6.56816e+06	5.29771e+06
44	Population	4725	Banten	3	Both	22	All ages	1	Number	2021	1.21486e+07	1.34122e+07	1.08182e+07
44	Population	4729	West Kalimantan	1	Male	22	All ages	1	Number	2021	2.90319e+06	3.22148e+06	2.59918e+06
44	Population	4729	West Kalimantan	2	Female	22	All ages	1	Number	2021	2.73146e+06	3.03112e+06	2.4454e+06
44	Population	4729	West Kalimantan	3	Both	22	All ages	1	Number	2021	5.63465e+06	6.25261e+06	5.04459e+06
44	Population	4733	North Sulawesi	1	Male	22	All ages	1	Number	2021	1.40222e+06	1.5503e+06	1.24544e+06
44	Population	4733	North Sulawesi	2	Female	22	All ages	1	Number	2021	1.33234e+06	1.47345e+06	1.18398e+06
44	Population	4733	North Sulawesi	3	Both	22	All ages	1	Number	2021	2.73455e+06	3.02375e+06	2.42941e+06
44	Population	4737	Gorontalo	1	Male	22	All ages	1	Number	2021	614575	677965	551278
44	Population	4737	Gorontalo	2	Female	22	All ages	1	Number	2021	595520	656787	534136
44	Population	4737	Gorontalo	3	Both	22	All ages	1	Number	2021	1.21009e+06	1.33474e+06	1.08541e+06
44	Population	4741	West Papua	1	Male	22	All ages	1	Number	2021	628952	697912	563336
44	Population	4741	West Papua	2	Female	22	All ages	1	Number	2021	561775	623484	503108
44	Population	4741	West Papua	3	Both	22	All ages	1	Number	2021	1.19073e+06	1.3214e+06	1.06644e+06
44	Population	4724	East Java	1	Male	22	All ages	1	Number	2021	2.09914e+07	2.30854e+07	1.88861e+07
44	Population	4724	East Java	2	Female	22	All ages	1	Number	2021	2.09966e+07	2.30911e+07	1.88956e+07
44	Population	4724	East Java	3	Both	22	All ages	1	Number	2021	4.19881e+07	4.61787e+07	3.77817e+07
44	Population	4723	Yogyakarta	1	Male	22	All ages	1	Number	2021	1.87638e+06	2.10556e+06	1.68104e+06
44	Population	4723	Yogyakarta	2	Female	22	All ages	1	Number	2021	1.90492e+06	2.13735e+06	1.70659e+06
44	Population	4723	Yogyakarta	3	Both	22	All ages	1	Number	2021	3.7813e+06	4.24291e+06	3.38763e+06
44	Population	4728	East Nusa Tenggara	1	Male	22	All ages	1	Number	2021	2.72322e+06	3.03186e+06	2.42282e+06
44	Population	4728	East Nusa Tenggara	2	Female	22	All ages	1	Number	2021	2.72276e+06	3.0315e+06	2.42293e+06
44	Population	4728	East Nusa Tenggara	3	Both	22	All ages	1	Number	2021	5.44599e+06	6.06337e+06	4.84539e+06
44	Population	4727	West Nusa Tenggara	1	Male	22	All ages	1	Number	2021	2.70419e+06	3.01254e+06	2.40976e+06
44	Population	4727	West Nusa Tenggara	2	Female	22	All ages	1	Number	2021	2.70069e+06	3.00786e+06	2.40693e+06
44	Population	4727	West Nusa Tenggara	3	Both	22	All ages	1	Number	2021	5.40487e+06	6.0204e+06	4.81669e+06
44	Population	4732	East Kalimantan	1	Male	22	All ages	1	Number	2021	2.01505e+06	2.24031e+06	1.7919e+06
44	Population	4732	East Kalimantan	2	Female	22	All ages	1	Number	2021	1.84418e+06	2.04963e+06	1.64022e+06
44	Population	4732	East Kalimantan	3	Both	22	All ages	1	Number	2021	3.85923e+06	4.28994e+06	3.43212e+06
44	Population	4731	South Kalimantan	1	Male	22	All ages	1	Number	2021	2.08432e+06	2.31735e+06	1.84952e+06
44	Population	4731	South Kalimantan	2	Female	22	All ages	1	Number	2021	2.02888e+06	2.2561e+06	1.80063e+06
44	Population	4731	South Kalimantan	3	Both	22	All ages	1	Number	2021	4.1132e+06	4.57344e+06	3.65015e+06
44	Population	4736	Southeast Sulawesi	1	Male	22	All ages	1	Number	2021	1.35788e+06	1.50194e+06	1.20379e+06
44	Population	4736	Southeast Sulawesi	2	Female	22	All ages	1	Number	2021	1.31485e+06	1.45426e+06	1.16605e+06
44	Population	4736	Southeast Sulawesi	3	Both	22	All ages	1	Number	2021	2.67272e+06	2.95619e+06	2.36985e+06
44	Population	4735	South Sulawesi	1	Male	22	All ages	1	Number	2021	4.67215e+06	5.20804e+06	4.16066e+06
44	Population	4735	South Sulawesi	2	Female	22	All ages	1	Number	2021	4.74202e+06	5.28475e+06	4.22349e+06
44	Population	4735	South Sulawesi	3	Both	22	All ages	1	Number	2021	9.41417e+06	1.04928e+07	8.38438e+06
44	Population	4739	Maluku	1	Male	22	All ages	1	Number	2021	981849	1.08498e+06	871007
44	Population	4739	Maluku	2	Female	22	All ages	1	Number	2021	956765	1.05729e+06	848961
44	Population	4739	Maluku	3	Both	22	All ages	1	Number	2021	1.93861e+06	2.14219e+06	1.71997e+06
44	Population	4740	North Maluku	1	Male	22	All ages	1	Number	2021	678096	754426	603964
44	Population	4740	North Maluku	2	Female	22	All ages	1	Number	2021	643117	715503	572716
44	Population	4740	North Maluku	3	Both	22	All ages	1	Number	2021	1.32121e+06	1.46993e+06	1.17668e+06
44	Population	4722	Central Java	1	Male	22	All ages	1	Number	2021	1.91543e+07	2.1151e+07	1.72833e+07
44	Population	4722	Central Java	2	Female	22	All ages	1	Number	2021	1.89125e+07	2.08807e+07	1.70607e+07
44	Population	4722	Central Java	3	Both	22	All ages	1	Number	2021	3.80669e+07	4.20317e+07	3.43438e+07
44	Population	4726	Bali	1	Male	22	All ages	1	Number	2021	2.25585e+06	2.5184e+06	2.00234e+06
44	Population	4726	Bali	2	Female	22	All ages	1	Number	2021	2.2198e+06	2.478e+06	1.97005e+06
44	Population	4726	Bali	3	Both	22	All ages	1	Number	2021	4.47565e+06	4.99639e+06	3.97238e+06
44	Population	4730	Central Kalimantan	1	Male	22	All ages	1	Number	2021	1.43437e+06	1.58182e+06	1.27697e+06
44	Population	4730	Central Kalimantan	2	Female	22	All ages	1	Number	2021	1.32292e+06	1.45907e+06	1.17777e+06
44	Population	4730	Central Kalimantan	3	Both	22	All ages	1	Number	2021	2.75729e+06	3.04089e+06	2.45471e+06
44	Population	4734	Central Sulawesi	1	Male	22	All ages	1	Number	2021	1.57073e+06	1.75906e+06	1.40113e+06
44	Population	4734	Central Sulawesi	2	Female	22	All ages	1	Number	2021	1.47803e+06	1.65493e+06	1.31829e+06
44	Population	4734	Central Sulawesi	3	Both	22	All ages	1	Number	2021	3.04876e+06	3.41399e+06	2.71943e+06
44	Population	4738	West Sulawesi	1	Male	22	All ages	1	Number	2021	742655	830610	663047
44	Population	4738	West Sulawesi	2	Female	22	All ages	1	Number	2021	717201	802090	640254
44	Population	4738	West Sulawesi	3	Both	22	All ages	1	Number	2021	1.45986e+06	1.6327e+06	1.3033e+06
44	Population	4742	Papua	1	Male	22	All ages	1	Number	2021	2.58577e+06	2.87793e+06	2.2967e+06
44	Population	4742	Papua	2	Female	22	All ages	1	Number	2021	2.27215e+06	2.52868e+06	2.01769e+06
44	Population	4742	Papua	3	Both	22	All ages	1	Number	2021	4.85792e+06	5.40661e+06	4.3144e+06

## Sheet: GDP per capita
Location	GDP_per_capita_in_USD
Aceh	2709.46
Bali	3920.39
Bangka-Belitung Islands	4463.66
Banten	4292.28
Bengkulu	3058.22
Central Java	2930.81
Central Kalimantan	5100.15
Central Sulawesi	7413.2
East Java	4630.14
East Kalimantan	16698.1
East Nusa Tenggara	1513.7
Gorontalo	2774.04
Indonesia	4287.17
Jakarta	20944.6
Jambi	5327.37
Lampung	3143.84
Maluku	1994.48
North Kalimantan	13460.2
North Maluku	3758.46
North Sulawesi	4125.03
North Sumatra	4397.68
Papua	4150.41
Riau	10571.6
Riau Islands	10171.2
South Kalimantan	4208.34
South Sulawesi	4567.58
South Sumatra	4769.29
Southeast Sulawesi	4103.65
West Java	3434.23
West Kalimantan	3221.41
West Nusa Tenggara	2003.84
West Papua	5461.35
West Sulawesi	2588.34
West Sumatra	3513
Yogyakarta	3119.86
