# Supplementary material for: Monetary Valuation of Congenital Heart Disease in Indonesia: Economic Modeling Study
Source: JMIR Pediatr Parent. 2025 Nov 19;8:e80696. doi: 10.2196/80696 (PMC12676220; doi:10.2196/80696)
Supplement: Multimedia Appendix 2 [file pediatrics_v8i1e80696_app2.xlsx]

## Sheet: DALY-based VWL
Province	DALY-based_VWL_both_gender	DALY-based_VWL_males	DALY-based_VWL_females	Male-female_relative_difference	Absolute_difference_male-female_relative_difference_to_Indonesia	Population_both	Population_males	Population_females	VLW_province/national	Population_province/national	Share_VLW/share_population	Disparity_index
Aceh	0.189	0.157	0.059	166.102	56.6426	5.33125e+06	2.67517e+06	2.65609e+06	0.0209302	0.0191143	1.095	0.347736
Bali	0.096	0.065	0.042	54.7619	54.6971	4.47565e+06	2.25585e+06	2.2198e+06	0.0106312	0.0160467	0.662518	0.176628
Bangka-Belitung Islands	0.062	0.048	0.023	108.696	0.763399	1.50541e+06	775424	729984	0.006866	0.00539739	1.2721	0.114072
Banten	0.475	0.386	0.157	145.86	36.4008	1.21486e+07	6.19922e+06	5.9494e+06	0.0526024	0.0435568	1.20767	0.873941
Bengkulu	0.068	0.054	0.024	125	15.5409	2.06758e+06	1.06146e+06	1.00612e+06	0.00753045	0.00741296	1.01585	0.125112
Central Java	0.793	0.603	0.295	104.407	5.05227	3.80669e+07	1.91543e+07	1.89125e+07	0.0878184	0.136482	0.643441	1.45902
Central Kalimantan	0.113	0.076	0.05	52	57.4591	2.75729e+06	1.43437e+06	1.32292e+06	0.0125138	0.00988581	1.26584	0.207906
Central Sulawesi	0.164	0.13	0.057	128.07	18.6111	3.04876e+06	1.57073e+06	1.47803e+06	0.0181617	0.0109308	1.66151	0.30174
East Java	0.831	0.634	0.307	106.515	2.94439	4.19881e+07	2.09914e+07	2.09966e+07	0.0920266	0.150541	0.611305	1.52894
East Kalimantan	0.105	0.08	0.039	105.128	4.33085	3.85923e+06	2.01505e+06	1.84418e+06	0.0116279	0.0138366	0.840372	0.193187
East Nusa Tenggara	0.308	0.217	0.129	68.2171	41.242	5.44599e+06	2.72322e+06	2.72276e+06	0.0341085	0.0195257	1.74686	0.566682
Gorontalo	0.078	0.055	0.033	66.6667	42.7924	1.21009e+06	614575	595520	0.00863787	0.00433859	1.99094	0.14351
Indonesia	9.03	6.931	3.309	109.459	0	2.78914e+08	1.41199e+08	1.37716e+08	1	1	1
Jakarta	0.191	0.151	0.067	125.373	15.9141	1.07385e+07	5.43182e+06	5.30669e+06	0.0211517	0.0385011	0.549379	0.351416
Jambi	0.098	0.075	0.037	102.703	6.75635	3.60892e+06	1.8449e+06	1.76402e+06	0.0108527	0.0129392	0.838748	0.180308
Lampung	0.307	0.25	0.101	147.525	38.0657	9.29462e+06	4.77239e+06	4.52223e+06	0.0339978	0.0333243	1.02021	0.564842
Maluku	0.112	0.078	0.048	62.5	46.9591	1.93861e+06	981849	956765	0.0124031	0.00695058	1.78447	0.206066
North Kalimantan	0.036	0.028	0.013	115.385	5.92556	725301	383755	341546	0.00398671	0.00260044	1.53309	0.0662355
North Maluku	0.087	0.065	0.033	96.9697	12.4894	1.32121e+06	678096	643117	0.00963455	0.00473699	2.0339	0.160069
North Sulawesi	0.108	0.09	0.034	164.706	55.2468	2.73455e+06	1.40222e+06	1.33234e+06	0.0119601	0.00980429	1.21989	0.198707
North Sumatra	0.797	0.649	0.262	147.71	38.2509	1.52204e+07	7.61872e+06	7.60164e+06	0.0882614	0.05457	1.6174	1.46638
Papua	0.381	0.305	0.129	136.434	26.9751	4.85792e+06	2.58577e+06	2.27215e+06	0.0421927	0.0174173	2.42246	0.700992
Riau	0.189	0.154	0.061	152.459	43	6.44554e+06	3.30812e+06	3.13743e+06	0.0209302	0.0231094	0.905702	0.347736
Riau Islands	0.065	0.061	0.016	281.25	171.791	2.28156e+06	1.16749e+06	1.11406e+06	0.00719823	0.00818013	0.879964	0.119592
South Kalimantan	0.174	0.132	0.066	100	9.45905	4.1132e+06	2.08432e+06	2.02888e+06	0.0192691	0.0147472	1.30663	0.320138
South Sulawesi	0.326	0.255	0.116	119.828	10.3685	9.41417e+06	4.67215e+06	4.74202e+06	0.0361019	0.0337529	1.06959	0.599799
South Sumatra	0.363	0.285	0.128	122.656	13.1972	8.60295e+06	4.39169e+06	4.21127e+06	0.0401993	0.0308444	1.30329	0.667875
Southeast Sulawesi	0.175	0.141	0.059	138.983	29.524	2.67272e+06	1.35788e+06	1.31485e+06	0.0193798	0.00958261	2.0224	0.321978
West Java	1.599	1.191	0.616	93.3442	16.1149	4.98095e+07	2.52918e+07	2.45178e+07	0.177076	0.178584	0.991559	2.94196
West Kalimantan	0.158	0.101	0.075	34.6667	74.7924	5.63465e+06	2.90319e+06	2.73146e+06	0.0174972	0.0202021	0.86611	0.2907
West Nusa Tenggara	0.216	0.158	0.086	83.7209	25.7381	5.40487e+06	2.70419e+06	2.70069e+06	0.0239203	0.0193783	1.23439	0.397413
West Papua	0.055	0.041	0.022	86.3636	23.0954	1.19073e+06	628952	561775	0.00609081	0.00426915	1.4267	0.101193
West Sulawesi	0.112	0.082	0.044	86.3636	23.0954	1.45986e+06	742655	717201	0.0124031	0.00523407	2.36969	0.206066
West Sumatra	0.153	0.103	0.068	51.4706	57.9885	5.75828e+06	2.89942e+06	2.85886e+06	0.0169435	0.0206453	0.820695	0.281501
Yogyakarta	0.042	0.032	0.015	113.333	3.87428	3.7813e+06	1.87638e+06	1.90492e+06	0.00465116	0.0135572	0.343077	0.0772748

## Sheet: YLL-based VWL
Province	YLL-based_VWL_both_gender	YLL-based_VWL_males	YLL-based_VWL_females	Male-female_relative_difference	Absolute_difference_male-female_relative_difference_to_Indonesia	Population_both	Population_males	Population_females	VLW_province/national	Population_province/national	Share_VLW/share_population	Disparity_index
Aceh	0.182	0.153	0.056	173.214	59.6852	5.33125e+06	2.67517e+06	2.65609e+06	0.021021	0.0191143	1.09975	0.714715
Bali	0.09	0.061	0.039	56.4103	57.1188	4.47565e+06	2.25585e+06	2.2198e+06	0.010395	0.0160467	0.647797	0.35343
Bangka-Belitung Islands	0.06	0.046	0.022	109.091	4.43813	1.50541e+06	775424	729984	0.00693001	0.00539739	1.28396	0.23562
Banten	0.459	0.376	0.149	152.349	38.82	1.21486e+07	6.19922e+06	5.9494e+06	0.0530146	0.0435568	1.21713	1.80249
Bengkulu	0.066	0.052	0.022	136.364	22.8346	2.06758e+06	1.06146e+06	1.00612e+06	0.00762301	0.00741296	1.02834	0.259182
Central Java	0.742	0.57	0.272	109.559	3.97021	3.80669e+07	1.91543e+07	1.89125e+07	0.0857011	0.136482	0.627928	2.91384
Central Kalimantan	0.109	0.073	0.048	52.0833	61.4457	2.75729e+06	1.43437e+06	1.32292e+06	0.0125895	0.00988581	1.27349	0.428043
Central Sulawesi	0.16	0.128	0.055	132.727	19.1982	3.04876e+06	1.57073e+06	1.47803e+06	0.01848	0.0109308	1.69063	0.628321
East Java	0.777	0.599	0.282	112.411	1.11769	4.19881e+07	2.09914e+07	2.09966e+07	0.0897436	0.150541	0.59614	3.05128
East Kalimantan	0.1	0.077	0.037	108.108	5.42093	3.85923e+06	2.01505e+06	1.84418e+06	0.01155	0.0138366	0.834742	0.3927
East Nusa Tenggara	0.3	0.213	0.125	70.4	43.129	5.44599e+06	2.72322e+06	2.72276e+06	0.03465	0.0195257	1.77459	1.1781
Gorontalo	0.077	0.054	0.032	68.75	44.779	1.21009e+06	614575	595520	0.00889351	0.00433859	2.04986	0.302379
Indonesia	8.658	6.692	3.134	113.529	0	2.78914e+08	1.41199e+08	1.37716e+08	1	1	1
Jakarta	0.177	0.142	0.06	136.667	23.1376	1.07385e+07	5.43182e+06	5.30669e+06	0.0204435	0.0385011	0.530985	0.69508
Jambi	0.094	0.071	0.035	102.857	10.6719	3.60892e+06	1.8449e+06	1.76402e+06	0.010857	0.0129392	0.839081	0.369138
Lampung	0.295	0.241	0.096	151.042	37.5126	9.29462e+06	4.77239e+06	4.52223e+06	0.0340725	0.0333243	1.02245	1.15847
Maluku	0.11	0.076	0.047	61.7021	51.8269	1.93861e+06	981849	956765	0.012705	0.00695058	1.82791	0.43197
North Kalimantan	0.035	0.028	0.012	133.333	19.8043	725301	383755	341546	0.0040425	0.00260044	1.55454	0.137445
North Maluku	0.085	0.064	0.032	100	13.529	1.32121e+06	678096	643117	0.00981751	0.00473699	2.07252	0.333795
North Sulawesi	0.104	0.087	0.032	171.875	58.346	2.73455e+06	1.40222e+06	1.33234e+06	0.012012	0.00980429	1.22518	0.408408
North Sumatra	0.776	0.635	0.252	151.984	38.4551	1.52204e+07	7.61872e+06	7.60164e+06	0.0896281	0.05457	1.64244	3.04736
Papua	0.374	0.3	0.126	138.095	24.5662	4.85792e+06	2.58577e+06	2.27215e+06	0.043197	0.0174173	2.48013	1.4687
Riau	0.18	0.149	0.057	161.404	47.8745	6.44554e+06	3.30812e+06	3.13743e+06	0.02079	0.0231094	0.899634	0.706861
Riau Islands	0.062	0.058	0.014	314.286	200.757	2.28156e+06	1.16749e+06	1.11406e+06	0.00716101	0.00818013	0.875414	0.243474
South Kalimantan	0.169	0.128	0.063	103.175	10.3544	4.1132e+06	2.08432e+06	2.02888e+06	0.0195195	0.0147472	1.32361	0.663664
South Sulawesi	0.313	0.247	0.11	124.545	11.0164	9.41417e+06	4.67215e+06	4.74202e+06	0.0361515	0.0337529	1.07106	1.22915
South Sumatra	0.351	0.277	0.122	127.049	13.5201	8.60295e+06	4.39169e+06	4.21127e+06	0.0405405	0.0308444	1.31435	1.37838
Southeast Sulawesi	0.172	0.138	0.057	142.105	28.5762	2.67272e+06	1.35788e+06	1.31485e+06	0.019866	0.00958261	2.07313	0.675445
West Java	1.533	1.149	0.584	96.7466	16.7825	4.98095e+07	2.52918e+07	2.45178e+07	0.177062	0.178584	0.991477	6.0201
West Kalimantan	0.151	0.097	0.071	36.6197	76.9093	5.63465e+06	2.90319e+06	2.73146e+06	0.0174405	0.0202021	0.863303	0.592978
West Nusa Tenggara	0.209	0.154	0.082	87.8049	25.7242	5.40487e+06	2.70419e+06	2.70069e+06	0.0241395	0.0193783	1.2457	0.820744
West Papua	0.054	0.04	0.021	90.4762	23.0528	1.19073e+06	628952	561775	0.00623701	0.00426915	1.46095	0.212058
West Sulawesi	0.11	0.081	0.043	88.3721	25.1569	1.45986e+06	742655	717201	0.012705	0.00523407	2.42737	0.43197
West Sumatra	0.145	0.098	0.064	53.125	60.404	5.75828e+06	2.89942e+06	2.85886e+06	0.0167475	0.0206453	0.811201	0.569416
Yogyakarta	0.037	0.029	0.012	141.667	28.1376	3.7813e+06	1.87638e+06	1.90492e+06	0.0042735	0.0135572	0.31522	0.145299

## Sheet: DALY-based ratio
Province	DALY-based_VWL-to-GDP_both_gender	Population	VLW_province/national	Population_province/national	Share_VLW/share_population	Disparity_index
Aceh	1.31	5.33125e+06	1.72368	0.0191143	90.1777	1.17427
Bali	0.55	4.47565e+06	0.723684	0.0160467	45.0986	0.493013
Bangka-Belitung Islands	0.93	1.50541e+06	1.22368	0.00539739	226.718	0.833641
Banten	0.91	1.21486e+07	1.19737	0.0435568	27.4898	0.815713
Bengkulu	1.08	2.06758e+06	1.42105	0.00741296	191.699	0.968099
Central Java	0.71	3.80669e+07	0.934211	0.136482	6.84492	0.636436
Central Kalimantan	0.8	2.75729e+06	1.05263	0.00988581	106.479	0.71711
Central Sulawesi	0.73	3.04876e+06	0.960526	0.0109308	87.8732	0.654363
East Java	0.43	4.19881e+07	0.565789	0.150541	3.75837	0.385447
East Kalimantan	0.16	3.85923e+06	0.210526	0.0138366	15.2151	0.143422
East Nusa Tenggara	3.74	5.44599e+06	4.92105	0.0195257	252.03	3.35249
Gorontalo	2.33	1.21009e+06	3.06579	0.00433859	706.632	2.08858
Indonesia	0.76	2.78914e+08	1	1	1
Jakarta	0.08	1.07385e+07	0.105263	0.0385011	2.73403	0.071711
Jambi	0.51	3.60892e+06	0.671053	0.0129392	51.8621	0.457158
Lampung	1.05	9.29462e+06	1.38158	0.0333243	41.4586	0.941207
Maluku	2.91	1.93861e+06	3.82895	0.00695058	550.882	2.60849
North Kalimantan	0.37	725301	0.486842	0.00260044	187.215	0.331664
North Maluku	1.75	1.32121e+06	2.30263	0.00473699	486.096	1.56868
North Sulawesi	0.96	2.73455e+06	1.26316	0.00980429	128.837	0.860533
North Sumatra	1.19	1.52204e+07	1.56579	0.05457	28.6932	1.0667
Papua	1.89	4.85792e+06	2.48684	0.0174173	142.78	1.69417
Riau	0.28	6.44554e+06	0.368421	0.0231094	15.9425	0.250989
Riau Islands	0.28	2.28156e+06	0.368421	0.00818013	45.0385	0.250989
South Kalimantan	1.01	4.1132e+06	1.32895	0.0147472	90.1153	0.905352
South Sulawesi	0.76	9.41417e+06	1	0.0337529	29.6271	0.681255
South Sumatra	0.88	8.60295e+06	1.15789	0.0308444	37.5398	0.788822
Southeast Sulawesi	1.6	2.67272e+06	2.10526	0.00958261	219.696	1.43422
West Java	0.93	4.98095e+07	1.22368	0.178584	6.85216	0.833641
West Kalimantan	0.87	5.63465e+06	1.14474	0.0202021	56.6643	0.779858
West Nusa Tenggara	2	5.40487e+06	2.63158	0.0193783	135.801	1.79278
West Papua	0.85	1.19073e+06	1.11842	0.00426915	261.977	0.76193
West Sulawesi	2.97	1.45986e+06	3.90789	0.00523407	746.626	2.66227
West Sumatra	0.76	5.75828e+06	1	0.0206453	48.4371	0.681255
Yogyakarta	0.35	3.7813e+06	0.460526	0.0135572	33.9691	0.313736

## Sheet: YLL based ratio
Province	YLL_based_VWL-to-GDP_ratio_both_gender	Population_both_gender	VLW_province/national	Population_province/national	Share_VLW/share_population	Disparity_index
Aceh	1.26	5.33125e+06	1.75	0.0191143	91.5544	1.16603
Bali	0.51	4.47565e+06	0.708333	0.0160467	44.142	0.471965
Bangka-Belitung Islands	0.9	1.50541e+06	1.25	0.00539739	231.594	0.83288
Banten	0.88	1.21486e+07	1.22222	0.0435568	28.0604	0.814371
Bengkulu	1.04	2.06758e+06	1.44444	0.00741296	194.854	0.962439
Central Java	0.67	3.80669e+07	0.930556	0.136482	6.81814	0.620033
Central Kalimantan	0.77	2.75729e+06	1.06944	0.00988581	108.18	0.712575
Central Sulawesi	0.71	3.04876e+06	0.986111	0.0109308	90.2138	0.65705
East Java	0.4	4.19881e+07	0.555556	0.150541	3.69039	0.370169
East Kalimantan	0.16	3.85923e+06	0.222222	0.0138366	16.0604	0.148068
East Nusa Tenggara	3.64	5.44599e+06	5.05556	0.0195257	258.918	3.36854
Gorontalo	2.28	1.21009e+06	3.16667	0.00433859	729.884	2.10996
Indonesia	0.72	2.78914e+08	1	1	1	0
Jakarta	0.08	1.07385e+07	0.111111	0.0385011	2.88592	0.0740338
Jambi	0.49	3.60892e+06	0.680556	0.0129392	52.5965	0.453457
Lampung	1.01	9.29462e+06	1.40278	0.0333243	42.0948	0.934676
Maluku	2.84	1.93861e+06	3.94444	0.00695058	567.499	2.6282
North Kalimantan	0.36	725301	0.5	0.00260044	192.275	0.333152
North Maluku	1.72	1.32121e+06	2.38889	0.00473699	504.306	1.59173
North Sulawesi	0.92	2.73455e+06	1.27778	0.00980429	130.328	0.851388
North Sumatra	1.16	1.52204e+07	1.61111	0.05457	29.5237	1.07349
Papua	1.85	4.85792e+06	2.56944	0.0174173	147.523	1.71203
Riau	0.26	6.44554e+06	0.361111	0.0231094	15.6261	0.24061
Riau Islands	0.27	2.28156e+06	0.375	0.00818013	45.8428	0.249864
South Kalimantan	0.98	4.1132e+06	1.36111	0.0147472	92.2963	0.906913
South Sulawesi	0.73	9.41417e+06	1.01389	0.0337529	30.0386	0.675558
South Sumatra	0.86	8.60295e+06	1.19444	0.0308444	38.7248	0.795863
Southeast Sulawesi	1.56	2.67272e+06	2.16667	0.00958261	226.104	1.44366
West Java	0.9	4.98095e+07	1.25	0.178584	6.99952	0.83288
West Kalimantan	0.83	5.63465e+06	1.15278	0.0202021	57.0623	0.7681
West Nusa Tenggara	1.93	5.40487e+06	2.68056	0.0193783	138.328	1.78606
West Papua	0.82	1.19073e+06	1.13889	0.00426915	266.772	0.758846
West Sulawesi	2.92	1.45986e+06	4.05556	0.00523407	774.838	2.70223
West Sumatra	0.72	5.75828e+06	1	0.0206453	48.4371	0.666304
Yogyakarta	0.31	3.7813e+06	0.430556	0.0135572	31.7584	0.286881
